# Supplementary material for: Towards a Consensus for the Analysis and Exchange of TFA as a Counterion in Synthetic Peptides and Its Influence on Membrane Permeation
Source: Pharmaceuticals (Basel). 2025 Aug 5;18(8):1163. doi: 10.3390/ph18081163 (PMC12389442; doi:10.3390/ph18081163)
Supplement: Supplementary file 1 [file pharmaceuticals-18-01163-s001.zip]

Archive with 1 entries (1 files):
- pharmaceuticals-3787541-supplementary.pdf
